# Supplementary material for: [68Ga]Ga-DFO-c(RGDyK): Synthesis and Evaluation of Its Potential for Tumor Imaging in Mice
Source: Int J Mol Sci. 2021 Jul 9;22(14):7391. doi: 10.3390/ijms22147391 (PMC8306578; doi:10.3390/ijms22147391)
Supplement: Supplementary file 1 [file ijms-22-07391-s001.zip]

Archive with 1 entries (1 files):
- ijms-1240751-supplementary.pdf
